# Supplementary material for: Ethanol Electrooxidation at 1–2 nm AuPd Nanoparticles
Source: Nanomaterials (Basel). 2022 Nov 21;12(22):4093. doi: 10.3390/nano12224093 (PMC9692959; doi:10.3390/nano12224093)
Supplement: Supplementary file 1 [file nanomaterials-12-04093-s001.zip]

Archive with 1 entries (1 files):
- nanomaterials-2030036-supplementary.pdf
